# Supplementary material for: Autosomal STR Markers for Forensic Genetics: Applications, Challenges, and Future Directions
Source: Genes (Basel). 2026 Feb 27;17(3):285. doi: 10.3390/genes17030285 (PMC13025442; doi:10.3390/genes17030285)
Supplement: Supplementary file 1 [file genes-17-00285-s001.zip]

Archive with 1 entries (1 files):
- genes-4152627-supplementary.pdf
